# Supplementary material for: Frequency of pathogenic germline variants in BRCA1, BRCA2, PALB2, CHEK2 and TP53 in ductal carcinoma in situ diagnosed in women under the age of 50 years
Source: Breast Cancer Res. 2019 May 6;21:58. doi: 10.1186/s13058-019-1143-y (PMC6501320; doi:10.1186/s13058-019-1143-y)
Supplement: Supplementary file 2 — Coverage data for all pathogenic variants identified. (XLSX 14 kb) [file 13058_2019_1143_MOESM2_ESM.xlsx]

## Sheet: Sheet1
Chr_x	Start	Stop_x	Pathology	A1	A2	Gene	Type	Nt Change	AA change	dbSNP	1KG	ExAC	EVS	Read depth	Reference Allele Counts	Alternative Allele Counts	Alternative allele frequency
chr17	41234451	41234451	DCIS	G	A	BRCA1	stopgain	c.C4327T	p.R1443X	RS41293455	0	1.65e-05	0	877	387	490	0.56
chr17	41242986	41242990	DCIS	GAGGA	-	BRCA1	frameshift deletion	c.4156_4160del	p.S1386fs		0	0	0	1043	473	570	0.55
chr17	41243798	41243798	DCIS	C	-	BRCA1	frameshift deletion	c.3750delG	p.E1250fs		0	0	0	1183	587	596	0.5
chr17	41267762	41267763	DCIS	AC	-	BRCA1	frameshift deletion	c.114_115del	p.K38fs		0	0	0	255	127	128	0.5
chr13	32900752	32900752	DCIS	T	G	BRCA2	splicing	c.631+2T>G		RS81002899	0	0	0	317	167	150	0.47
chr13	32905129	32905132	DCIS	ACAG	-	BRCA2	frameshift deletion	c.755_758del	p.D252fs		0	0	0	1056	607	449	0.43
chr13	32905129	32905132	DCIS	ACAG	-	BRCA2	frameshift deletion	c.755_758del	p.D252fs		0	0	0	1422	709	713	0.5
chr13	32906510	32906510	DCIS	AACAGTTGT	GATACTTCAG	BRCA2	frameshift deletion	c.896_899del	p.V299fs		0	0	0	314	169	145	0.46
chr13	32910421	32910421	DCIS	G	-	BRCA2	frameshift deletion	c.1929delG	p.V643fs	RS80359316	0	0	0	367	177	190	0.52
chr13	32911104	32911104	Control	C	A	BRCA2	stopgain	c.C2612A	p.S871X	RS397507634	0	0	0	509	248	261	0.51
chr13	32911300	32911303	DCIS	ACAA	-	BRCA2	frameshift deletion	c.2808_2811del	p.K936fs		0	0	0	1323	605	718	0.54
chr13	32911300	32911303	DCIS	ACAA	-	BRCA2	frameshift deletion	c.2808_2811del	p.K936fs		0	0	0	1179	553	626	0.53
chr13	32912277	32912277	DCIS	C	G	BRCA2	stopgain	c.C3785G	p.S1262X	RS80358620	0	8.65e-06	0	177	94	83	0.47
chr13	32912939	32912939	DCIS	A	-	BRCA2	frameshift deletion	c.4447delA	p.T1483fs		0	0	0	960	488	472	0.49
chr13	32912970	32912973	DCIS	AAAG	-	BRCA2	frameshift deletion	c.4478_4481del	p.E1493fs		0	0	0	1181	556	625	0.53
chr13	32913842	32913843	DCIS	AA	-	BRCA2	frameshift deletion	c.5350_5351del	p.N1784fs		0	0	0	1118	559	559	0.5
chr13	32914174	32914174	DCIS	C	G	BRCA2	stopgain	c.C5682G	p.Y1894X	RS41293497	7.7e-05	0	0	770	319	451	0.59
chr13	32914246	32914246	DCIS	-	T	BRCA2	frameshift insertion	c.5754dupT	p.H1918fs		0	0	0	1058	516	542	0.51
chr13	32914438	32914438	Control	T	-	BRCA2	frameshift deletion	c.5946delT	p.S1982fs	RS80359550	0.0002	0.0003	0	316	176	140	0.44
chr13	32914698	32914698	DCIS	T	G	BRCA2	stopgain	c.T6206G	p.L2069X	RS80358859	0	0	0	948	483	465	0.49
chr13	32914767	32914768	DCIS	TT	-	BRCA2	frameshift deletion	c.6275_6276del	p.L2092fs		0	0	0	818	404	414	0.51
chr13	32914978	32914981	DCIS	ACAA	-	BRCA2	frameshift deletion	c.6486_6489del	p.K2162fs		0	0	0	239	128	111	0.46
chr13	32936788	32936788	DCIS	G	-	BRCA2	frameshift deletion	c.7934delG	p.R2645fs	RS80359688	0	0	0	981	492	489	0.5
chr13	32937315	32937315	DCIS	G	C	BRCA2	splicing	c.7977-1G>C		RS81002874	0	0	0	714	282	432	0.61
chr13	32945180	32945180	DCIS	C	-	BRCA2	frameshift deletion	c.8575delC	p.Q2859fs	RS80359718	0	0	0	840	478	362	0.43
chr13	32945180	32945180	DCIS	C	-	BRCA2	frameshift deletion	c.8575delC	p.Q2859fs	RS80359718	0	0	0	872	426	446	0.51
chr13	32968951	32968951	DCIS	C	T	BRCA2	stopgain	c.C9382T	p.R3128X	RS80359212	0	1.65e-05	0	415	203	212	0.51
chr13	32968951	32968951	DCIS	C	T	BRCA2	stopgain	c.C9382T	p.R3128X	RS80359212	0	1.65e-05	0	369	179	190	0.51
chr22	29085205	29085205	Control	T	C	CHEK2	splicing	c.1462-2A>G		RS587782575	0	0	0	84	61	23	0.27
chr22	29091122	29091122	DCIS	-	T	CHEK2	frameshift insertion	c.1368dupA	p.S456fs		0	0	0	1040	559	481	0.46
chr22	29091228	29091228	DCIS	A	-	CHEK2	frameshift deletion	c.1262delT	p.L421fs		0	0	0	61	37	24	0.39
chr22	29091857	29091857	DCIS	G	-	CHEK2	frameshift deletion	c.1100delC	p.T367fs	RS555607708	0.0012	0.0018	0.000998403	401	243	158	0.39
chr22	29091857	29091857	DCIS	G	-	CHEK2	frameshift deletion	c.1100delC	p.T367fs	RS555607708	0.0012	0.0018	0.000998403	241	120	121	0.5
chr22	29091857	29091857	DCIS	G	-	CHEK2	frameshift deletion	c.1100delC	p.T367fs	RS555607708	0.0012	0.0018	0.000998403	388	205	183	0.47
chr22	29091857	29091857	Control	G	-	CHEK2	frameshift deletion	c.1100delC	p.T367fs	RS555607708	0.0012	0.0018	0.000998403	301	153	148	0.49
chr22	29091857	29091857	Control	G	-	CHEK2	frameshift deletion	c.1100delC	p.T367fs	RS555607708	0.0012	0.0018	0.000998403	332	180	152	0.46
chr22	29091857	29091857	DCIS	G	-	CHEK2	frameshift deletion	c.1100delC	p.T367fs	RS555607708	0.0012	0.0018	0.000998403	311	182	129	0.41
chr22	29091857	29091857	DCIS	G	-	CHEK2	frameshift deletion	c.1100delC	p.T367fs	RS555607708	0.0012	0.0018	0.000998403	629	350	279	0.44
chr22	29091857	29091857	DCIS	G	-	CHEK2	frameshift deletion	c.1100delC	p.T367fs	RS555607708	0.0012	0.0018	0.000998403	359	181	178	0.5
chr22	29091857	29091857	DCIS	G	-	CHEK2	frameshift deletion	c.1100delC	p.T367fs	RS555607708	0.0012	0.0018	0.000998403	280	176	104	0.37
chr22	29091857	29091857	DCIS	G	-	CHEK2	frameshift deletion	c.1100delC	p.T367fs	RS555607708	0.0012	0.0018	0.000998403	268	145	123	0.46
chr22	29091857	29091857	DCIS	G	-	CHEK2	frameshift deletion	c.1100delC	p.T367fs	RS555607708	0.0012	0.0018	0.000998403	314	155	159	0.51
chr22	29091857	29091857	DCIS	G	-	CHEK2	frameshift deletion	c.1100delC	p.T367fs	RS555607708	0.0012	0.0018	0.000998403	323	178	145	0.45
chr22	29091857	29091857	DCIS	G	-	CHEK2	frameshift deletion	c.1100delC	p.T367fs	RS555607708	0.0012	0.0018	0.000998403	459	231	228	0.5
chr22	29091857	29091857	DCIS	G	-	CHEK2	frameshift deletion	c.1100delC	p.T367fs	RS555607708	0.0012	0.0018	0.000998403	201	105	96	0.48
chr22	29091857	29091857	DCIS	G	-	CHEK2	frameshift deletion	c.1100delC	p.T367fs	RS555607708	0.0012	0.0018	0.000998403	281	136	145	0.52
chr22	29091857	29091857	Control	G	-	CHEK2	frameshift deletion	c.1100delC	p.T367fs	RS555607708	0.0012	0.0018	0.000998403	543	300	243	0.45
chr22	29091857	29091857	Control	G	-	CHEK2	frameshift deletion	c.1100delC	p.T367fs	RS555607708	0.0012	0.0018	0.000998403	309	168	141	0.46
chr22	29121273	29121274	DCIS	AT	-	CHEK2	frameshift deletion	c.401_402del	p.D134fs		0	0	0	1004	523	481	0.48
chr16	23614792	23614792	DCIS	G	C	PALB2	stopgain	c.C3549G	p.Y1183X	RS118203998	0	1.65e-05	0	526	248	278	0.53
chr16	23632683	23632683	DCIS	C	T	PALB2	stopgain	c.G3113A	p.W1038X	RS180177132	0	2.48e-05	0	607	330	277	0.46
chr16	23632683	23632683	DCIS	C	T	PALB2	stopgain	c.G3113A	p.W1038X	RS180177132	0	2.48e-05	0	880	465	415	0.47
chr16	23641151	23641151	DCIS	-	T	PALB2	frameshift insertion	c.2324dupA	p.Q775fs		0	0	0	1526	791	735	0.48
chr16	23641425	23641425	Control	G	-	PALB2	frameshift deletion	c.2050delC	p.P684fs		0	0	0	1601	729	872	0.54
chr16	23647034	23647034	DCIS	A	-	PALB2	frameshift deletion	c.833delT	p.L278fs		0	0	0	1445	688	757	0.52
chr16	23647358	23647359	DCIS	CT	-	PALB2	frameshift deletion	c.508_509del	p.R170fs		0	0	0	1239	614	625	0.5
chr17	7577022	7577022	DCIS	G	A	TP53	stopgain	c.C916T	p.R306X	RS121913344	0	0	0	1366	662	704	0.52
chr17	7578388	7578388	DCIS	C	T	TP53	nonsynonymous SNV	c.G542A	p.R181H	RS397514495	0	1.65e-05	0	1277	608	669	0.52
chr17	7579415	7579415	DCIS	C	T	TP53	stopgain	c.G272A	p.W91X		0	0	0	1269	561	708	0.56
